# Supplementary material for: Nrf2 Activation in Chronic Kidney Disease: Promises and Pitfalls
Source: Antioxidants (Basel). 2022 Jun 3;11(6):1112. doi: 10.3390/antiox11061112 (PMC9220138; doi:10.3390/antiox11061112)
Supplement: Supplementary file 1 [file antioxidants-11-01112-s001.zip]

Archive with 1 entries (1 files):
- antioxidants-1747691-supplementary.pdf
